# Supplementary material for: Comparative Systems Biology Reveals Allelic Variation Modulating Tocochromanol Profiles in Barley (Hordeum vulgare L.)
Source: PLoS One. 2014 May 12;9(5):e96276. doi: 10.1371/journal.pone.0096276 (PMC4018352; doi:10.1371/journal.pone.0096276)
Supplement: Table S3 — Annotation of promoter regions. A complete list of promoter motifs identified in the upstream regulatory regions of VTE4 and HGGT. (XLS) [file pone.0096276.s004.xls]

## Sheet: VTE4
Promoter motifs identified in the 1100 bp upstream of the VTE4 start codon
Motif	Position	Strand	Sequence	Function
AAGAA-motif	20	+	GAAAGAA
ABRE	1006	+	AGTACGTGGC	cis-acting element involved in the abscisic acid responsiveness
ABRE	1008	+	TACGTG	cis-acting element involved in the abscisic acid responsiveness
ABRE	1009	+	ACGTGGC	cis-acting element involved in the abscisic acid responsiveness
ABRE	1017	+	CACGTG	cis-acting element involved in the abscisic acid responsiveness
ARE	106	+	TGGTTT	cis-acting regulatory element essential for the anaerobic induction
Box-W1	642	-	TTGACC	fungal elicitor responsive element
CAAT-box	5	-	CAAT	common cis-acting element in promoter and enhancer regions
CAAT-box	59	+	CAATT	common cis-acting element in promoter and enhancer regions
CAAT-box	60	-	CAATT	common cis-acting element in promoter and enhancer regions
CAAT-box	61	-	CAAT	common cis-acting element in promoter and enhancer regions
CAAT-box	98	-	CAAAT	common cis-acting element in promoter and enhancer regions
CAAT-box	169	+	CAATT	common cis-acting element in promoter and enhancer regions
CAAT-box	391	+	CAATT	common cis-acting element in promoter and enhancer regions
CAAT-box	429	+	CCAAT	common cis-acting element in promoter and enhancer regions
CAAT-box	430	+	CAAT	common cis-acting element in promoter and enhancer regions
CAAT-box	564	-	CAAT	common cis-acting element in promoter and enhancer regions
CAAT-box	806	+	CCAAT	common cis-acting element in promoter and enhancer regions
CAAT-box	807	+	CAAT	common cis-acting element in promoter and enhancer regions
CAAT-box	816	+	CAAT	common cis-acting element in promoter and enhancer regions
CAAT-box	1049	-	gGCAAT	common cis-acting element in promoter and enhancer regions
CAAT-box	1089	+	CAAAT	common cis-acting element in promoter and enhancer regions
G-box	1007	-	CCACGTAA	cis-acting regulatory element involved in light responsiveness
G-Box	1008	-	CACGTA	cis-acting regulatory element involved in light responsiveness
G-box	1008	+	TACGTG	cis-acting regulatory element involved in light responsiveness
G-box	1016	-	CACGTGG	cis-acting regulatory element involved in light responsiveness
G-Box	1017	+	CACGTG	cis-acting regulatory element involved in light responsiveness
G-box	1017	+	CACGTG	cis-acting regulatory element involved in light responsiveness
GCN4_motif	718	+	TGTGTCA	cis-regulatory element involved in endosperm expression
LTR	532	-	CCGAAA	cis-acting element involved in low-temperature responsiveness
LTR	634	+	CCGAAA	cis-acting element involved in low-temperature responsiveness
MBS	268	+	TAACTG	MYB binding site involved in drought-inducibility
MBS	507	-	CAACTG	MYB binding site involved in drought-inducibility
MNF1	968	+	GTGCCC(A/T)(A/T)	light responsive element
motif IIb	278	-	CCGCCGCGCT	abscisic acid responsive element
Skn-1_motif	587	+	GTCAT	cis-acting regulatory element required for endosperm expression
Skn-1_motif	721	+	GTCAT	cis-acting regulatory element required for endosperm expression
Sp1	479	-	CC(G/A)CCC	light responsive element
TATA-box	1	+	ATATAT	core promoter element around -30 of transcription start
TATA-box	2	+	TATA	core promoter element around -30 of transcription start
TATA-box	7	-	TATACA	core promoter element around -30 of transcription start
TATA-box	9	+	TATA	core promoter element around -30 of transcription start
TATA-box	26	+	ATATAAT	core promoter element around -30 of transcription start
TATA-box	27	+	TATA	core promoter element around -30 of transcription start
TATA-box	29	+	TAATA	core promoter element around -30 of transcription start
TATA-box	442	+	TTTTA	core promoter element around -30 of transcription start
TATA-box	468	+	TATA	core promoter element around -30 of transcription start
TATA-box	560	+	ATATAT	core promoter element around -30 of transcription start
TATA-box	561	+	TATA	core promoter element around -30 of transcription start
TATA-box	577	-	TATAAATT	core promoter element around -30 of transcription start
TATA-box	578	-	TATAAAT	core promoter element around -30 of transcription start
TATA-box	579	-	TATAAA	core promoter element around -30 of transcription start
TATA-box	580	-	TATATAA	core promoter element around -30 of transcription start
TATA-box	581	+	TATA	core promoter element around -30 of transcription start
TATA-box	583	+	TATA	core promoter element around -30 of transcription start
TATA-box	681	+	TTTTA	core promoter element around -30 of transcription start
TATA-box	688	-	TAATA	core promoter element around -30 of transcription start
TATA-box	691	-	TAATA	core promoter element around -30 of transcription start
TATA-box	765	-	ccTATAAATT	core promoter element around -30 of transcription start
TATA-box	767	+	ATTATA	core promoter element around -30 of transcription start
TATA-box	768	-	TATAA	core promoter element around -30 of transcription start
TATA-box	769	+	TATA	core promoter element around -30 of transcription start
TATA-box	780	-	TATAAAA	core promoter element around -30 of transcription start
TATA-box	781	-	TATAAA	core promoter element around -30 of transcription start
TATA-box	782	-	TATAA	core promoter element around -30 of transcription start
TATA-box	783	+	TATAAA	core promoter element around -30 of transcription start
TATA-box	785	-	TTTTA	core promoter element around -30 of transcription start
TATA-box	825	+	TTTTA	core promoter element around -30 of transcription start
TATA-box	828	-	TAATA	core promoter element around -30 of transcription start
TATA-box	831	-	TAATA	core promoter element around -30 of transcription start
TATA-box	834	-	TTTTA	core promoter element around -30 of transcription start
TATA-box	847	+	TATA	core promoter element around -30 of transcription start
TATA-box	853	-	TATACA	core promoter element around -30 of transcription start
TATA-box	855	+	TATA	core promoter element around -30 of transcription start
TATA-box	857	-	TAATA	core promoter element around -30 of transcription start
TATA-box	865	-	TATACA	core promoter element around -30 of transcription start
TATA-box	867	+	TATA	core promoter element around -30 of transcription start
TATA-box	883	-	TATAAA	core promoter element around -30 of transcription start
TATA-box	884	-	TATAA	core promoter element around -30 of transcription start
TATA-box	885	+	TATAAA	core promoter element around -30 of transcription start
TATA-box	887	-	TTTTA	core promoter element around -30 of transcription start
TATA-box	990	+	TATA	core promoter element around -30 of transcription start
TATA-box	1035	-	TTTTA	core promoter element around -30 of transcription start
TATA-box	1093	+	TACAAAA	core promoter element around -30 of transcription start
TATCCAT/C-motif	121	-	TATCCAT
TC-rich repeats	171	+	ATTTTCTCCA	cis-acting element involved in defense and stress responsiveness
TGA-element	669	+	AACGAC	auxin-responsive element
TGA-element	1030	-	AACGAC	auxin-responsive element
W box	642	-	TTGACC

## Sheet: HGGT
Promoter motifs identified in the 1500 bp upstream of the HGGT start codon
Motif	Position	Strand	Sequence	Function
AAGAA-motif	1293	-	gGTAAAGAAA
A-box	1417	+	CCGTCC	cis-acting regulatory element
ACE	424	+	CTAACGTATT	cis-acting element involved in light responsiveness
ACE	1046	+	AAAACGTTTA	cis-acting element involved in light responsiveness
ARE	85	+	TGGTTT	cis-acting regulatory element essential for anaerobic induction
ARE	1073	-	TGGTTT	cis-acting regulatory element essential for anaerobic induction
ARE	332	+	TGGTTT	cis-acting regulatory element essential for anaerobic induction
ARE	107	+	TGGTTT	cis-acting regulatory element essential for anaerobic induction
ARE	436	+	TGGTTT	cis-acting regulatory element essential for anaerobic induction
Box I	579	-	TTTCAAA	light responsive element
box S	144	-	AGCCACC
CAAT-box	78	-	gGCAAT	common cis-acting element in promoter and enhancer regions
CAAT-box	291	-	gGCAAT	common cis-acting element in promoter and enhancer regions
CAAT-box	302	-	CCAAT	common cis-acting element in promoter and enhancer regions
CAAT-box	330	-	CCAAT	common cis-acting element in promoter and enhancer regions
CAAT-box	395	-	gGCAAT	common cis-acting element in promoter and enhancer regions
CAAT-box	406	-	CCAAT	common cis-acting element in promoter and enhancer regions
CAAT-box	434	-	CCAAT	common cis-acting element in promoter and enhancer regions
CAAT-box	462	+	gGCAAT	common cis-acting element in promoter and enhancer regions
CAAT-box	500	-	gGCAAT	common cis-acting element in promoter and enhancer regions
CAAT-box	792	-	CCAAT	common cis-acting element in promoter and enhancer regions
CAAT-box	315	-	CAAAT	common cis-acting element in promoter and enhancer regions
CAAT-box	343	-	CAAAT	common cis-acting element in promoter and enhancer regions
CAAT-box	419	-	CAAAT	common cis-acting element in promoter and enhancer regions
CAAT-box	448	-	CAAAT	common cis-acting element in promoter and enhancer regions
CAAT-box	524	-	CAAAT	common cis-acting element in promoter and enhancer regions
CAAT-box	552	-	CAAAT	common cis-acting element in promoter and enhancer regions
CAAT-box	619	+	CAAAT	common cis-acting element in promoter and enhancer regions
CAAT-box	747	-	CAAAT	common cis-acting element in promoter and enhancer regions
CAAT-box	778	+	CAAAT	common cis-acting element in promoter and enhancer regions
CAAT-box	77	-	CAATT	common cis-acting element in promoter and enhancer regions
CAAT-box	259	+	CAATT	common cis-acting element in promoter and enhancer regions
CAAT-box	301	-	CAATT	common cis-acting element in promoter and enhancer regions
CAAT-box	363	+	CAATT	common cis-acting element in promoter and enhancer regions
CAAT-box	405	-	CAATT	common cis-acting element in promoter and enhancer regions
CAAT-box	468	+	CAATT	common cis-acting element in promoter and enhancer regions
CAAT-box	791	-	CAATT	common cis-acting element in promoter and enhancer regions
CAAT-box	255	+	CAAT	common cis-acting element in promoter and enhancer regions
CAAT-box	464	+	CAAT	common cis-acting element in promoter and enhancer regions
CAAT-box	602	-	CAAT	common cis-acting element in promoter and enhancer regions
CAAT-box	810	+	CAAT	common cis-acting element in promoter and enhancer regions
CAAT-box	935	+	CAAT	common cis-acting element in promoter and enhancer regions
CAAT-box	1301	+	CAAT	common cis-acting element in promoter and enhancer regions
CAAT-box	1335	-	CAAT	common cis-acting element in promoter and enhancer regions
CAAT-box	1372	+	CAAT	common cis-acting element in promoter and enhancer regions
CATT-motif	358	+	GCATTC	part of a light responsive element
CCGTCC-box	1417	+	CCGTCC	cis-acting regulatory element related to meristem specific activation
CGTCA-motif	915	+	CGTCA	cis-acting regulatory element involved in the MeJA-responsiveness
CGTCA-motif	1196	+	CGTCA	cis-acting regulatory element involved in the MeJA-responsiveness
circadian	810	+	CAAAGATATC	cis-acting regulatory element involved in circadian control
GAG-motif	980	+	AGAGATG	part of a light responsive element
GAG-motif	1021	+	AGAGATG	part of a light responsive element
GA-motif	70	+	AAGGAAGA	part of a light responsive element
Gap-box	338	-	AAATGGAGA	part of a light responsive element
G-box	493	+	CACATGG	cis-acting regulatory element involved in light responsiveness
G-box	284	+	CACATGG	cis-acting regulatory element involved in light responsiveness
G-box	388	+	CACATGG	cis-acting regulatory element involved in light responsiveness
G-box	1274	+	CACATGG	cis-acting regulatory element involved in light responsiveness
G-box	45	-	CACGAC	cis-acting regulatory element involved in light responsiveness
G-box	1082	+	CACGAC	cis-acting regulatory element involved in light responsiveness
G-box	160	-	CACGAC	cis-acting regulatory element involved in light responsiveness
G-box	770	+	CACGAC	cis-acting regulatory element involved in light responsiveness
GT1-motif	1459	+	GGTTAA	light responsive element
HSE	592	-	AAAAAATTTC	cis-acting element involved in heat stress responsiveness
LTR	878	-	CCGAAA	cis-acting element involved in low-temperature responsiveness
LTR	1118	+	CCGAAA	cis-acting element involved in low-temperature responsiveness
MBS	674	-	TAACTG	MYB binding site involved in drought-inducibility
MBSI	668	+	aaaAaaC(G/C)GTTA	MYB binding site involved in flavonoid biosynthetic genes regulation
MNF1	94	-	GTGCCC(A/T)(A/T)	light responsive element
OCT	1451	-	CGCGGATC	cis-acting regulatory element related to meristem specific activation
Skn-1_motif	561	-	GTCAT	cis-acting regulatory element required for endosperm expression
Skn-1_motif	1169	+	GTCAT	cis-acting regulatory element required for endosperm expression
Skn-1_motif	964	+	GTCAT	cis-acting regulatory element required for endosperm expression
Sp1	1481	-	GGGCGG	light responsive element
Sp1	1393	+	CC(G/A)CCC	light responsive element
Sp1	1431	+	CC(G/A)CCC	light responsive element
Sp1	1413	+	CC(G/A)CCC	light responsive element
TATA-box	988	-	TATAA	core promoter element around -30 of transcription start
TATA-box	456	-	TATAA	core promoter element around -30 of transcription start
TATA-box	989	+	TATA	core promoter element around -30 of transcription start
TATA-box	1042	+	TATAAA	core promoter element around -30 of transcription start
TATA-box	457	+	TATA	core promoter element around -30 of transcription start
TATA-box	1010	+	TATA	core promoter element around -30 of transcription start
TATA-box	455	+	ATTATA	core promoter element around -30 of transcription start
TATA-box	326	-	TAATA	core promoter element around -30 of transcription start
TATA-box	534	-	TAATA	core promoter element around -30 of transcription start
TATA-box	430	-	TAATA	core promoter element around -30 of transcription start
TATA-box	537	-	TAATA	core promoter element around -30 of transcription start
TATA-box	348	+	TAATA	core promoter element around -30 of transcription start
TATA-box	1040	-	TATACA	core promoter element around -30 of transcription start
TATA-box	1008	-	TATACA	core promoter element around -30 of transcription start
TATA-box	598	+	TTTTA	core promoter element around -30 of transcription start
TATA-box	1044	-	TTTTA	core promoter element around -30 of transcription start
TATA-box	678	-	TTTTA	core promoter element around -30 of transcription start
TCA-element	1255	+	CCATCTTTTT	cis-acting element involved in salicylic acid responsiveness
TCA-element	1286	+	CCATCTTTTT	cis-acting element involved in salicylic acid responsiveness
TCCACCT-motif	20	-	TCCACCT
TC-rich repeats	87	+	GTTTTCTTAC	cis-acting element involved in defense and stress responsiveness
TC-rich repeats	334	+	ATTTTCTCCA	cis-acting element involved in defense and stress responsiveness
TGACG-motif	915	-	TGACG	cis-acting regulatory element involved in MeJA-responsiveness
TGACG-motif	1196	-	TGACG	cis-acting regulatory element involved in MeJA-responsiveness
TGA-element	194	+	AACGAC	auxin-responsive element
TGA-element	1156	-	AACGAC	auxin-responsive element
TGA-element	919	+	AACGAC	auxin-responsive element
