# Supplementary material for: Comparative Systems Biology Reveals Allelic Variation Modulating Tocochromanol Profiles in Barley (Hordeum vulgare L.)
Source: PLoS One. 2014 May 12;9(5):e96276. doi: 10.1371/journal.pone.0096276 (PMC4018352; doi:10.1371/journal.pone.0096276)
Supplement: Table S6 — Genotype scores of VTE 4 and HGGT markers in the Falcon x Azhul RIL population. Genotyping was performed using high-resolution melt analysis of polymorphic regions within each gene. (XLS) [file pone.0096276.s007.xls]

## Sheet: TissueLib
unknown
leaves
root
stem

## Sheet: HRMA SNP Scores
Line name	VTE4	HGGT
Falcon	1	1
Azhul	2	2
F/A-1_1	2	1
F/A-10	2	2
F/A-101	2	1
F/A-102	1	2
F/A-103	2	1
F/A-104	2	1
F/A-105	1	2
F/A-106	1	1
F/A-11	2	2
F/A-110	1	2
F/A-111	1	1
F/A-116	1	1
F/A-117	1	2
F/A-118	1	2
F/A-119	1	1
F/A-12	2	1
F/A-120	1	2
F/A-121	1	1
F/A-122	1	2
F/A-123	2	1
F/A-124	2	1
F/A-126	2	1
F/A-127	2	1
F/A-13	1	2
F/A-131	1	2
F/A-132	1	1
F/A-133	2	2
F/A-134	1	2
F/A-136	2	2
F/A-14	1	1
F/A-140	2	1
F/A-141	1	1
F/A-142	2	1
F/A-143	1	2
F/A-144	2	1
F/A-145	2	1
F/A-146	1	1
F/A-147	2	2
F/A-148	2	2
F/A-150	1	1
F/A-153	1	1
F/A-154	1	1
F/A-155	2	2
F/A-159	2	2
F/A-160	2	2
F/A-161	2	2
F/A-162	2	1
F/A-165	1	2
F/A-166	2	1
F/A-168	2	.
F/A-170	2	1
F/A-171	2	1
F/A-172	1	1
F/A-173	1	1
F/A-174	2	2
F/A-176	1	2
F/A-179	2	1
F/A-181	1	1
F/A-182	2	1
F/A-183	1	1
F/A-184	2	2
F/A-186	2	2
F/A-187	1	1
F/A-188	2	2
F/A-189	1	2
F/A-190	1	2
F/A-192	1	2
F/A-193	2	1
F/A-195	2	2
F/A-196	2	2
F/A-197	2	2
F/A-198	2	.
F/A-199	2	2
F/A-200	2	2
F/A-202	1	2
F/A-203	2	2
F/A-204	2	1
F/A-205	1	2
F/A-206	.	2
F/A-25	1	1
F/A-26	1	2
F/A-29	1	2
F/A-3_1	1	1
F/A-30	2	1
F/A-31	2	1
F/A-32	1	2
F/A-33	1	1
F/A-34	2	2
F/A-35	1	1
F/A-36	1	2
F/A-37	1	2
F/A-38	1	2
F/A-4_1	1	1
F/A-41	1	1
F/A-42	2	1
F/A-43	1	2
F/A-45	1	2
F/A-47	2	2
F/A-48	1	1
F/A-49	1	1
F/A-50	2	2
F/A-51	1	1
F/A-52	1	2
F/A-54	1	1
F/A-56	2	1
F/A-57	1	2
F/A-58	1	1
F/A-59	2	2
F/A-61	2	2
F/A-62	1	1
F/A-63	2	1
F/A-64	1	2
F/A-65	1	2
F/A-66	1	2
F/A-67	2	1
F/A-68	2	2
F/A-69	2	1
F/A-7	1	2
F/A-70	2	1
F/A-71	2	1
F/A-72	1	2
F/A-73	1	2
F/A-74	2	1
F/A-77	2	1
F/A-78	2	1
F/A-79	1	1
F/A-8	2	2
F/A-80	1	2
F/A-81	2	2
F/A-82	1	1
F/A-83	1	1
F/A-84	2	1
F/A-87	2	2
F/A-88	2	2
F/A-9	2	1
F/A-92	1	1
F/A-94	2	1
F/A-95	2	1
F/A-97	.	1
F/A-98	2	1
F/A-99	1	2
